# Supplementary material for: Outcomes of Warfarin Home INR Monitoring vs Office-Based Monitoring: a Retrospective Claims-Based Analysis
Source: J Gen Intern Med. 2023 Dec 15;39(7):1127–34. doi: 10.1007/s11606-023-08348-4 (PMC11116318; doi:10.1007/s11606-023-08348-4)
Supplement: Supplementary file 1 — (XLSX 469 kb) [file 11606_2023_8348_MOESM1_ESM.xlsx]

## Sheet: T4a Outcomes
Table 4a. Outcomes from index until end of follow-up period[1]
	By index diagnosis (Warfarin only)											By site of testing (Warfarin only)
	AF		DVT		MHV		PE		>1DX			PST		POC/Lab
	19128		18749		4132		8431		4160
	Number of Events	Events per 100 patient-years	Number of Events	Events per 100 patient-years	Number of Events	Events per 100 patient-years	Number of Events	Events per 100 patient-years	Number of Events	Events per 100 patient-years		Number of Events	Events per 100 patient-years	Number of Events	Events per 100 patient-years
Adverse Events
First Event	8048	36.1	9853	47.2	1529	28.5	6718	192	3028	136		371	23.7	15122	40.9
Thromboembolism	794	2.48	5462	19.3	83	1.1	5765	118	2472	81.2		135	6.85	6846	15.2
Major bleed	5915	23.4	5594	18.8	1283	22	2730	21.6	1295	21.6		271	15	10516	24.5
Stroke	3084	10.6	1558	4.25	399	5.69	547	3.35	254	3.27		109	5.22	3048	6.08
[1]: The follow-up period continued until the earliest of end of the study period, loss of insurance eligibility, treatment discontinuation or switch.
[2]: All DOACs were considered the index medication for patients who used them, rather than any specific DOAC agent they started on.
[3]: Time to first event is being assessed. For analysis by site of testing, patients were assessed continuously based on the most recent site of testing, for up to 6 months following being tested. Patients who are self tested were considered to be receiving self-testing even after a single test at another site of care (to account for at home testing not being consistently captured in the claims …

## Sheet: T4b Outcomes
Table 4b. Outcomes from index until end of follow-up period
	First Event		Thromboembolism		Major bleed		Stroke
	PST	POC/Lab	PST	POC/Lab	PST	POC/Lab	PST	POC/Lab
All Patients	23.7	40.9	6.85	15.2	15	24.5	5.22	6.08
Gender
Female	28.9	44.4	9.07	17.4	19	27.3	5.3	6.04
Male	19.4	38.3	4.97	13.6	11.7	22.4	5.15	6.11
Age
<65	20.8	40.3	7.22	17.9	11.1	22.1	3.42	4.11
>=65	27.4	42.3	6.35	9.54	20.2	30.2	7.78	10.9
Location
Urban	22.9	40.9	6.66	15.3	14.6	24.7	5.27	6.07
Rural	27.5	40.6	7.86	14.9	16.8	23.3	4.98	6.15
Index Diagnosis
AF	21.8	34.6	1.32	2.83	16.8	25.6	7.58	9.6
DVT	32.4	48.1	15.3	23	15.6	22.9	5.49	4.68
MHV	11.2	34.1	0.765	1.28	8.69	27.1	2.44	6.99
PE	38	43.9	23.8	31.3	14.4	25.2	3.55	3.87
Payer
Commercial	20.5	40.1	6.83	18	11.4	22	3.24	4.11
Medicare	27.6	42.3	6.88	9.57	19.6	30.3	7.9	10.8

## Sheet: T5A Regs - Warf
Updated Table 5a						Updated Table 5b
First Event						First Event
**Characteristic**	**IRR**	**95% CI**	**p-value**			**Characteristic**	**IRR**	**95% CI**	**p-value**
:------------------	:-------:	:----------:	:-----------:			:------------------	:-------:	:----------:	:-----------:
testing_location						testing_location
Home	—	—				Home	—	—
POC/Lab	1.71	1.53, 1.91	<0.001			POC/Lab	2.07	1.82, 2.36	<0.001
age_at_index_tx	1	0.99, 1.00	<0.001			age_at_index_tx	1	0.99, 1.00	<0.001
insurance						insurance
Commercial	—	—				Commercial	—	—
Medicare	1.08	1.02, 1.16	0.013			Medicare	1.08	1.01, 1.15	0.024
sex						sex
Female	—	—				Female	—	—
Male	0.86	0.82, 0.89	<0.001			Male	0.86	0.83, 0.89	<0.001
has_hypertension	1.05	1.00, 1.09	0.034			has_hypertension	1.05	1.01, 1.09	0.023
has_heart_failure	1.07	1.01, 1.12	0.012			has_heart_failure	1.07	1.01, 1.12	0.012
has_valv_disease	0.85	0.81, 0.89	<0.001			has_valv_disease	0.85	0.81, 0.90	<0.001
has_diabetes	1.03	0.99, 1.08	0.2			has_diabetes	1.03	0.99, 1.08	0.2
has_copd	1.09	1.03, 1.14	0.001			has_copd	1.09	1.04, 1.14	<0.001
has_renal_disease	1.33	1.25, 1.42	<0.001			has_renal_disease	1.34	1.25, 1.42	<0.001
has_pvd	1.21	1.14, 1.28	<0.001			has_pvd	1.21	1.15, 1.28	<0.001
has_cancer	1.26	1.19, 1.33	<0.001			has_cancer	1.26	1.19, 1.34	<0.001
has_obesity	0.92	0.87, 0.97	0.001			has_obesity	0.92	0.87, 0.97	0.002
TE Model						TE Model
**Characteristic**	**IRR**	**95% CI**	**p-value**			**Characteristic**	**IRR**	**95% CI**	**p-value**
:------------------	:-------:	:----------:	:-----------:			:------------------	:-------:	:----------:	:-----------:
testing_location						testing_location
Home	—	—				Home	—	—
POC/Lab	1.69	1.41, 2.02	<0.001			POC/Lab	4.38	3.29, 5.84	<0.001
age_at_index_tx	0.99	0.99, 0.99	<0.001			age_at_index_tx	0.99	0.99, 0.99	<0.001
insurance						insurance
Commercial	—	—				Commercial	—	—
Medicare	0.74	0.67, 0.81	<0.001			Medicare	0.74	0.67, 0.81	<0.001
sex						sex
Female	—	—				Female	—	—
Male	0.83	0.79, 0.88	<0.001			Male	0.83	0.79, 0.88	<0.001
has_hypertension	0.9	0.85, 0.96	<0.001			has_hypertension	0.9	0.85, 0.96	0.001
has_heart_failure	0.76	0.70, 0.84	<0.001			has_heart_failure	0.77	0.70, 0.84	<0.001
has_valv_disease	0.3	0.27, 0.33	<0.001			has_valv_disease	0.31	0.28, 0.34	<0.001
has_diabetes	0.95	0.88, 1.02	0.15			has_diabetes	0.95	0.89, 1.02	0.2
has_copd	1.13	1.05, 1.22	<0.001			has_copd	1.13	1.05, 1.22	<0.001
has_renal_disease	1.07	0.96, 1.18	0.2			has_renal_disease	1.07	0.97, 1.19	0.2
has_pvd	1.23	1.13, 1.35	<0.001			has_pvd	1.24	1.13, 1.36	<0.001
has_cancer	1.32	1.22, 1.44	<0.001			has_cancer	1.32	1.21, 1.44	<0.001
has_obesity	0.9	0.83, 0.97	0.004			has_obesity	0.9	0.83, 0.97	0.004
Major Bleed Model						Major Bleed
**Characteristic**	**IRR**	**95% CI**	**p-value**			**Characteristic**	**IRR**	**95% CI**	**p-value**
:------------------	:-------:	:----------:	:-----------:			:------------------	:-------:	:----------:	:-----------:
testing_location						testing_location
Home	—	—				Home	—	—
POC/Lab	1.74	1.54, 1.97	<0.001			POC/Lab	1.45	1.28, 1.64	<0.001
age_at_index_tx	0.99	0.99, 1.00	<0.001			age_at_index_tx	0.99	0.99, 1.00	<0.001
insurance						insurance
Commercial	—	—				Commercial	—	—
Medicare	1.37	1.28, 1.47	<0.001			Medicare	1.36	1.27, 1.45	<0.001
sex						sex
Female	—	—				Female	—	—
Male	0.81	0.78, 0.84	<0.001			Male	0.81	0.78, 0.85	<0.001
has_hypertension	1.15	1.10, 1.20	<0.001			has_hypertension	1.15	1.10, 1.20	<0.001
has_heart_failure	1.15	1.09, 1.21	<0.001			has_heart_failure	1.15	1.08, 1.21	<0.001
has_valv_disease	1.1	1.04, 1.16	<0.001			has_valv_disease	1.09	1.04, 1.15	<0.001
has_diabetes	1.07	1.01, 1.12	0.012			has_diabetes	1.06	1.01, 1.12	0.014
has_copd	1.14	1.09, 1.20	<0.001			has_copd	1.15	1.09, 1.21	<0.001
has_renal_disease	1.47	1.38, 1.57	<0.001			has_renal_disease	1.47	1.38, 1.57	<0.001
has_pvd	1.19	1.12, 1.26	<0.001			has_pvd	1.19	1.12, 1.26	<0.001
has_cancer	1.37	1.29, 1.46	<0.001			has_cancer	1.38	1.30, 1.47	<0.001
has_obesity	1.03	0.97, 1.09	0.3			has_obesity	1.03	0.98, 1.09	0.3
Stroke Model						Stroke
**Characteristic**	**IRR**	**95% CI**	**p-value**			**Characteristic**	**IRR**	**95% CI**	**p-value**
:------------------	:-------:	:----------:	:-----------:			:------------------	:-------:	:----------:	:-----------:
testing_location						testing_location
Home	—	—				Home	—	—
POC/Lab	1.39	1.15, 1.69	<0.001			POC/Lab	1.3	1.05, 1.61	0.014
age_at_index_tx	1.02	1.01, 1.02	<0.001			age_at_index_tx	1.02	1.01, 1.02	<0.001
insurance						insurance
Commercial	—	—				Commercial	—	—
Medicare	1.49	1.31, 1.69	<0.001			Medicare	1.48	1.30, 1.68	<0.001
sex						sex
Female	—	—				Female	—	—
Male	0.96	0.90, 1.04	0.3			Male	0.97	0.90, 1.04	0.4
has_hypertension	1.35	1.24, 1.47	<0.001			has_hypertension	1.35	1.24, 1.47	<0.001
has_heart_failure	1.19	1.08, 1.30	<0.001			has_heart_failure	1.18	1.08, 1.30	<0.001
has_valv_disease	1.25	1.15, 1.36	<0.001			has_valv_disease	1.25	1.15, 1.36	<0.001
has_diabetes	1.27	1.17, 1.38	<0.001			has_diabetes	1.27	1.17, 1.38	<0.001
has_copd	1.06	0.97, 1.16	0.2			has_copd	1.06	0.97, 1.16	0.2
has_renal_disease	1.11	1.00, 1.24	0.056			has_renal_disease	1.11	1.00, 1.24	0.052
has_pvd	1.52	1.38, 1.66	<0.001			has_pvd	1.52	1.38, 1.66	<0.001
has_cancer	0.95	0.85, 1.07	0.4			has_cancer	0.95	0.85, 1.07	0.4
has_obesity	0.68	0.61, 0.76	<0.001			has_obesity	0.68	0.61, 0.76	<0.001
ER Model						ER Model
**Characteristic**	**IRR**	**95% CI**	**p-value**			**Characteristic**	**IRR**	**95% CI**	**p-value**
:------------------	:-------:	:----------:	:-----------:			:------------------	:-------:	:----------:	:-----------:
testing_location						testing_location
Home	—	—				Home	—	—
POC/Lab	2.77	2.46, 3.10	<0.001			POC/Lab	1.65	1.47, 1.84	<0.001
age_at_index_tx	0.99	0.99, 0.99	<0.001			age_at_index_tx	0.99	0.99, 0.99	<0.001
insurance						insurance
Commercial	—	—				Commercial	—	—
Medicare	1.42	1.34, 1.50	<0.001			Medicare	1.39	1.32, 1.47	<0.001
sex						sex
Female	—	—				Female	—	—
Male	0.81	0.78, 0.84	<0.001			Male	0.81	0.78, 0.84	<0.001
has_hypertension	1.11	1.07, 1.15	<0.001			has_hypertension	1.11	1.07, 1.16	<0.001
has_heart_failure	1.14	1.09, 1.20	<0.001			has_heart_failure	1.14	1.09, 1.20	<0.001
has_valv_disease	0.97	0.93, 1.01	0.14			has_valv_disease	0.96	0.92, 1.00	0.048
has_diabetes	1.14	1.10, 1.19	<0.001			has_diabetes	1.14	1.10, 1.19	<0.001
has_copd	1.22	1.17, 1.28	<0.001			has_copd	1.22	1.17, 1.28	<0.001
has_renal_disease	1.35	1.28, 1.43	<0.001			has_renal_disease	1.35	1.28, 1.43	<0.001
has_pvd	1.11	1.06, 1.17	<0.001			has_pvd	1.11	1.06, 1.17	<0.001
has_cancer	1.25	1.19, 1.32	<0.001			has_cancer	1.26	1.19, 1.33	<0.001
has_obesity	1.14	1.09, 1.19	<0.001			has_obesity	1.15	1.10, 1.20	<0.001

## Sheet: T5A Plts - Warf
Updated Plots

## Sheet: T5B Plts - Warf
		Updated Plots

## Sheet: Support - T4a Outcomes
Updated
First Event
TE
Major Bleed
Stroke
